# Supplementary material for: The Water Extract of Rhubarb Prevents Ischemic Stroke by Regulating Gut Bacteria and Metabolic Pathways
Source: Metabolites. 2024 Apr 12;14(4):216. doi: 10.3390/metabo14040216 (PMC11052393; doi:10.3390/metabo14040216)
Supplement: Supplementary file 1 [file metabolites-14-00216-s001.zip]

Archive with 3 entries (3 files):
- Supplementary Table S1.pdf
- Supplementary Table S2.pdf
- Supplementary Material.pdf
